# Supplementary material for: Experimental and theoretical evidence for unprecedented strong interactions of gold atoms with boron on boron/sulfur-doped carbon surfaces
Source: Nanoscale Adv. 2023 Dec 11;6(7):1837–46. doi: 10.1039/d3na00956d (PMC10964758; doi:10.1039/d3na00956d)
Supplement: NA-006-D3NA00956D-s002 [file NA-006-D3NA00956D-s002.zip]

Archive with 18 entries (18 files):
- suppl_files/au_532_lign_b30.pdb
- suppl_files/au_533_lign_b30.pdb
- suppl_files/au_def_525.pdb
- suppl_files/au_def_526_triplet.pdb
- suppl_files/au_defect_527.pdb
- suppl_files/au_defect_singlet_526.pdb
- suppl_files/au_singlet_534_lign_b30.pdb
- suppl_files/au_triplet_534_lign_b30.pdb
- suppl_files/b30_531_doublet.pdb
- suppl_files/b30_532_diamagnetic.pdb
- suppl_files/b30_533_doublet.pdb
- suppl_files/b30_au5_848_diamagnetic.pdb
- suppl_files/b30_au5_848_triplet.pdb
- suppl_files/defect_ligb30_anion.pdb
- suppl_files/defect_ligb30_neutral.pdb
- suppl_files/movie-1.avi
- suppl_files/sadler-eels-svd.html
- suppl_files/sadler-eels-svd.ipynb
