# Supplementary material for: Experimental and theoretical evidence for unprecedented strong interactions of gold atoms with boron on boron/sulfur-doped carbon surfaces
Source: Nanoscale Adv. 2023 Dec 11;6(7):1837–46. doi: 10.1039/d3na00956d (PMC10964758; doi:10.1039/d3na00956d)
Supplement: NA-006-D3NA00956D-s002 [file NA-006-D3NA00956D-s002.zip › suppl_files/au_defect_singlet_526.pdb]

TITLE      {unknown}
REMARK   1 File created by GaussView 6.0.16
HETATM    1  C           0       3.499  -4.722  -0.701                       C
HETATM    2  C           0       2.789  -5.895  -1.024                       C
HETATM    3  C           0       1.408  -5.899  -1.133                       C
HETATM    4  C           0       0.677  -4.677  -0.921                       C
HETATM    5  C           0       1.370  -3.472  -0.639                       C
HETATM    6  C           0       2.790  -3.494  -0.513                       C
HETATM    7  C           0       0.682  -7.101  -1.431                       C
HETATM    8  C           0      -0.736  -4.671  -0.950                       C
HETATM    9  C           0      -1.430  -5.910  -1.193                       C
HETATM   10  C           0      -0.674  -7.103  -1.460                       C
HETATM   11  C           0      -2.812  -5.950  -1.132                       C
HETATM   12  H           0      -3.330  -6.891  -1.298                       H
HETATM   13  C           0      -3.559  -4.800  -0.820                       C
HETATM   14  C           0      -2.892  -3.553  -0.632                       C
HETATM   15  C           0      -1.468  -3.464  -0.707                       C
HETATM   16  H           0       1.245  -8.011  -1.615                       H
HETATM   17  C           0       4.907  -4.723  -0.557                       C
HETATM   18  H           0       3.341  -6.819  -1.176                       H
HETATM   19  C           0       0.647  -2.250  -0.456                       C
HETATM   20  H           0      -1.223  -8.017  -1.667                       H
HETATM   21  C           0      -4.967  -4.854  -0.668                       C
HETATM   22  C           0      -0.783  -2.215  -0.508                       C
HETATM   23  C           0       3.513  -2.305  -0.206                       C
HETATM   24  C           0       2.780  -1.088  -0.024                       C
HETATM   25  C           0       4.928  -2.332  -0.097                       C
HETATM   26  C           0       1.373  -1.069  -0.139                       C
HETATM   27  C           0       3.517   0.132   0.191                       C
HETATM   28  C           0       5.665  -1.092   0.107                       C
HETATM   29  C           0       5.593  -3.570  -0.265                       C
HETATM   30  B           0       0.551   0.213   0.119                       B
HETATM   31  C           0       2.852   1.353   0.387                       C
HETATM   32  C           0       4.948   0.143   0.148                       C
HETATM   33  C           0       7.063  -1.054   0.220                       C
HETATM   34  C           0       1.427   1.439   0.603                       C
HETATM   35  C           0       3.518   2.575   0.072                       C
HETATM   36  C           0       5.663   1.387   0.150                       C
HETATM   37  H           0       7.634  -1.973   0.227                       H
HETATM   38  C           0       7.747   0.156   0.321                       C
HETATM   39  C           0       7.064   1.363   0.259                       C
HETATM   40  H           0       8.827   0.153   0.426                       H
HETATM   41  H           0       7.619   2.293   0.303                       H
HETATM   42  C           0       0.777   2.634   0.533                       C
HETATM   43  C           0       1.288   3.580  -0.343                       C
HETATM   44  C           0       2.722   3.661  -0.386                       C
HETATM   45  C           0       0.461   4.452  -1.075                       C
HETATM   46  C           0      -1.727   3.134  -0.493                       C
HETATM   47  C           0       3.332   4.785  -1.004                       C
HETATM   48  C           0       1.109   5.553  -1.731                       C
HETATM   49  C           0      -0.965   4.263  -1.030                       C
HETATM   50  C           0      -3.087   3.510  -0.211                       C
HETATM   51  C           0       2.498   5.707  -1.659                       C
HETATM   52  C           0       4.757   4.863  -0.996                       C
HETATM   53  C           0       0.304   6.539  -2.382                       C
HETATM   54  C           0      -1.695   5.470  -1.437                       C
HETATM   55  C           0      -3.899   2.412   0.095                       C
HETATM   56  C           0      -3.741   4.746  -0.412                       C
HETATM   57  H           0       2.947   6.565  -2.154                       H
HETATM   58  C           0      -3.018   5.720  -1.095                       C
HETATM   59  C           0      -1.034   6.508  -2.189                       C
HETATM   60  C           0      -5.129   4.840  -0.067                       C
HETATM   61  H           0      -3.480   6.657  -1.394                       H
HETATM   62  C           0      -3.653  -2.395  -0.330                       C
HETATM   63  C           0      -2.981  -1.139  -0.238                       C
HETATM   64  C           0      -5.059  -2.482  -0.133                       C
HETATM   65  C           0      -1.568  -0.983  -0.352                       C
HETATM   66  C           0      -3.758   0.010   0.005                       C
HETATM   67  C           0      -5.830  -1.299   0.219                       C
HETATM   68  C           0      -5.685  -3.739  -0.318                       C
HETATM   69  C           0      -0.940   0.343  -0.277                       C
HETATM   70  C           0      -3.128   1.251  -0.050                       C
HETATM   71  C           0      -5.175  -0.036   0.243                       C
HETATM   72  C           0      -7.204  -1.350   0.515                       C
HETATM   73  C           0      -1.761   1.526  -0.312                       C
HETATM   74  C           0      -5.934   1.163   0.466                       C
HETATM   75  H           0      -7.723  -2.300   0.537                       H
HETATM   76  C           0      -7.922  -0.192   0.789                       C
HETATM   77  C           0      -7.302   1.054   0.748                       C
HETATM   78  C           0      -5.265   2.447   0.335                       C
HETATM   79  H           0      -8.980  -0.260   1.023                       H
HETATM   80  H           0      -7.887   1.948   0.935                       H
HETATM   81  C           0       4.923   2.613  -0.063                       C
HETATM   82  H           0       6.673  -3.616  -0.185                       H
HETATM   83  H           0       5.445  -5.657  -0.693                       H
HETATM   84  C           0      -5.867   3.742   0.312                       C
HETATM   85  C           0       5.519   3.816  -0.539                       C
HETATM   86  H           0      -5.614   5.808  -0.160                       H
HETATM   87  H           0      -1.666   7.300  -2.580                       H
HETATM   88  H           0       0.781   7.337  -2.943                       H
HETATM   89  H           0      -6.923   3.864   0.528                       H
HETATM   90  H           0      -6.758  -3.827  -0.204                       H
HETATM   91  H           0      -5.471  -5.804  -0.821                       H
HETATM   92  H           0       5.236   5.748  -1.404                       H
HETATM   93  H           0       6.599   3.882  -0.614                       H
HETATM   94 Au           0       0.647   0.158   2.352                      Au
END
CONECT    1    2    6   17
CONECT    2    1    3   18
CONECT    3    2    4    7
CONECT    4    3    5    8
CONECT    5    4    6   19
CONECT    6    1    5   23
CONECT    7    3   10   16
CONECT    8    4    9   15
CONECT    9    8   10   11
CONECT   10    9    7   20
CONECT   11    9   12   13
CONECT   12   11
CONECT   13   11   14   21
CONECT   14   13   15   62
CONECT   15    8   14   22
CONECT   16    7
CONECT   17    1   29   83
CONECT   18    2
CONECT   19    5   22   26
CONECT   20   10
CONECT   21   13   68   91
CONECT   22   15   19   65
CONECT   23    6   24   25
CONECT   24   23   26   27
CONECT   25   23   28   29
CONECT   26   19   24   30
CONECT   27   24   31   32
CONECT   28   25   32   33
CONECT   29   17   25   82
CONECT   30   26   34   69   94
CONECT   31   27   34   35
CONECT   32   27   28   36
CONECT   33   28   37   38
CONECT   34   30   31   42
CONECT   35   31   44   81
CONECT   36   32   39   81
CONECT   37   33
CONECT   38   33   39   40
CONECT   39   36   38   41
CONECT   40   38
CONECT   41   39
CONECT   42   34   43
CONECT   43   42   44   45
CONECT   44   43   35   47
CONECT   45   43   48   49
CONECT   46   49   50   73
CONECT   47   44   51   52
CONECT   48   45   51   53
CONECT   49   46   45   54
CONECT   50   46   55   56
CONECT   51   47   48   57
CONECT   52   47   85   92
CONECT   53   48   59   88
CONECT   54   49   58   59
CONECT   55   50   70   78
CONECT   56   50   58   60
CONECT   57   51
CONECT   58   54   56   61
CONECT   59   54   53   87
CONECT   60   56   84   86
CONECT   61   58
CONECT   62   14   63   64
CONECT   63   62   65   66
CONECT   64   62   67   68
CONECT   65   22   63   69
CONECT   66   63   70   71
CONECT   67   64   71   72
CONECT   68   21   64   90
CONECT   69   65   30   73
CONECT   70   66   55   73
CONECT   71   66   67   74
CONECT   72   67   75   76
CONECT   73   69   46   70
CONECT   74   71   77   78
CONECT   75   72
CONECT   76   72   77   79
CONECT   77   76   74   80
CONECT   78   55   74   84
CONECT   79   76
CONECT   80   77
CONECT   81   35   36   85
CONECT   82   29
CONECT   83   17
CONECT   84   60   78   89
CONECT   85   52   81   93
CONECT   86   60
CONECT   87   59
CONECT   88   53
CONECT   89   84
CONECT   90   68
CONECT   91   21
CONECT   92   52
CONECT   93   85
CONECT   94   30
