# Supplementary material for: Experimental and theoretical evidence for unprecedented strong interactions of gold atoms with boron on boron/sulfur-doped carbon surfaces
Source: Nanoscale Adv. 2023 Dec 11;6(7):1837–46. doi: 10.1039/d3na00956d (PMC10964758; doi:10.1039/d3na00956d)
Supplement: NA-006-D3NA00956D-s002 [file NA-006-D3NA00956D-s002.zip › suppl_files/b30_au5_848_triplet.pdb]

TITLE      Au5(0) doublet + ligand neutral doublet, Fr
REMARK   1 File created by GaussView 6.0.16
HETATM    1  C           0      -4.039   1.235   3.909                       C
HETATM    2  C           0      -4.383   2.600   3.997                       C
HETATM    3  C           0      -3.529   3.605   3.547                       C
HETATM    4  C           0      -2.268   3.241   2.969                       C
HETATM    5  C           0      -1.920   1.871   2.842                       C
HETATM    6  C           0      -2.799   0.851   3.321                       C
HETATM    7  C           0      -3.862   4.999   3.644                       C
HETATM    8  C           0      -1.365   4.243   2.520                       C
HETATM    9  C           0      -1.724   5.626   2.644                       C
HETATM   10  C           0      -3.002   5.961   3.212                       C
HETATM   11  C           0      -0.828   6.604   2.219                       C
HETATM   12  H           0      -1.099   7.652   2.309                       H
HETATM   13  C           0       0.431   6.269   1.683                       C
HETATM   14  C           0       0.809   4.898   1.556                       C
HETATM   15  C           0      -0.102   3.880   1.965                       C
HETATM   16  H           0      -4.822   5.272   4.074                       H
HETATM   17  C           0      -4.894   0.214   4.411                       C
HETATM   18  H           0      -5.337   2.873   4.440                       H
HETATM   19  C           0      -0.689   1.510   2.235                       C
HETATM   20  H           0      -3.266   7.011   3.293                       H
HETATM   21  C           0       1.352   7.267   1.264                       C
HETATM   22  C           0       0.247   2.505   1.821                       C
HETATM   23  C           0      -2.440  -0.538   3.264                       C
HETATM   24  C           0      -1.203  -0.912   2.662                       C
HETATM   25  C           0      -3.304  -1.531   3.797                       C
HETATM   26  C           0      -0.396   0.114   2.069                       C
HETATM   27  C           0      -0.760  -2.278   2.661                       C
HETATM   28  C           0      -2.895  -2.925   3.750                       C
HETATM   29  C           0      -4.539  -1.111   4.361                       C
HETATM   30  B           0       0.951  -0.261   1.511                       B
HETATM   31  C           0       0.527  -2.663   2.139                       C
HETATM   32  C           0      -1.616  -3.284   3.206                       C
HETATM   33  C           0      -3.728  -3.943   4.243                       C
HETATM   34  C           0       1.402  -1.690   1.594                       C
HETATM   35  C           0       0.956  -4.024   2.182                       C
HETATM   36  C           0      -1.205  -4.660   3.207                       C
HETATM   37  H           0      -4.702  -3.698   4.648                       H
HETATM   38  C           0      -3.333  -5.277   4.223                       C
HETATM   39  C           0      -2.090  -5.629   3.719                       C
HETATM   40  H           0      -3.999  -6.043   4.606                       H
HETATM   41  H           0      -1.806  -6.674   3.721                       H
HETATM   42  C           0       2.716  -1.995   1.171                       C
HETATM   43  C           0       3.148  -3.352   1.205                       C
HETATM   44  C           0       3.606  -0.952   0.727                       C
HETATM   45  C           0       2.263  -4.356   1.694                       C
HETATM   46  C           0       4.447  -3.693   0.753                       C
HETATM   47  C           0       4.916  -1.305   0.295                       C
HETATM   48  C           0       2.702  -5.715   1.711                       C
HETATM   49  C           0       4.868  -5.063   0.765                       C
HETATM   50  C           0       5.327  -2.672   0.293                       C
HETATM   51  C           0       5.827  -0.292  -0.133                       C
HETATM   52  C           0       3.988  -6.038   1.241                       C
HETATM   53  C           0       1.813  -6.707   2.216                       C
HETATM   54  C           0       6.184  -5.382   0.292                       C
HETATM   55  C           0       6.638  -3.027  -0.162                       C
HETATM   56  C           0       5.457   1.087  -0.103                       C
HETATM   57  C           0       7.129  -0.666  -0.585                       C
HETATM   58  H           0       4.306  -7.078   1.254                       H
HETATM   59  C           0       7.504  -2.022  -0.596                       C
HETATM   60  C           0       7.028  -4.409  -0.152                       C
HETATM   61  C           0       8.020   0.358  -1.009                       C
HETATM   62  H           0       8.499  -2.290  -0.944                       H
HETATM   63  C           0       2.097   4.564   1.028                       C
HETATM   64  C           0       2.470   3.188   0.913                       C
HETATM   65  C           0       2.997   5.584   0.627                       C
HETATM   66  C           0       1.549   2.170   1.283                       C
HETATM   67  C           0       3.763   2.823   0.428                       C
HETATM   68  C           0       4.304   5.220   0.107                       C
HETATM   69  C           0       2.582   6.937   0.757                       C
HETATM   70  C           0       1.932   0.819   1.149                       C
HETATM   71  C           0       4.152   1.452   0.354                       C
HETATM   72  C           0       4.682   3.842   0.025                       C
HETATM   73  C           0       5.222   6.196  -0.320                       C
HETATM   74  C           0       3.229   0.441   0.737                       C
HETATM   75  C           0       5.980   3.485  -0.463                       C
HETATM   76  H           0       4.958   7.246  -0.276                       H
HETATM   77  C           0       6.475   5.845  -0.806                       C
HETATM   78  C           0       6.852   4.510  -0.874                       C
HETATM   79  C           0       6.373   2.089  -0.521                       C
HETATM   80  H           0       7.163   6.617  -1.132                       H
HETATM   81  H           0       7.836   4.267  -1.253                       H
HETATM   82  C           0       0.100  -5.034   2.695                       C
HETATM   83  H           0      -5.224  -1.844   4.769                       H
HETATM   84  H           0      -5.844   0.502   4.853                       H
HETATM   85  C           0       7.656   1.679  -0.977                       C
HETATM   86  C           0       0.569  -6.378   2.690                       C
HETATM   87  H           0       9.009   0.075  -1.359                       H
HETATM   88  H           0       8.023  -4.663  -0.506                       H
HETATM   89  H           0       6.498  -6.422   0.296                       H
HETATM   90  H           0       8.374   2.421  -1.307                       H
HETATM   91  H           0       3.248   7.737   0.456                       H
HETATM   92  H           0       1.065   8.311   1.354                       H
HETATM   93  H           0       2.140  -7.742   2.226                       H
HETATM   94  H           0      -0.063  -7.172   3.069                       H
HETATM   95 Au           0      -3.228   0.247  -0.666                      Au
HETATM   96 Au           0      -0.571  -0.286  -0.276                      Au
HETATM   97 Au           0      -4.207  -0.042  -3.149                      Au
HETATM   98 Au           0       0.859  -1.002  -2.476                      Au
HETATM   99 Au           0      -1.663  -0.519  -2.772                      Au
END
CONECT    1    2    6   17
CONECT    2    1    3   18
CONECT    3    2    4    7
CONECT    4    3    5    8
CONECT    5    4    6   19
CONECT    6    1    5   23
CONECT    7    3   10   16
CONECT    8    4    9   15
CONECT    9    8   10   11
CONECT   10    7    9   20
CONECT   11    9   12   13
CONECT   12   11
CONECT   13   11   14   21
CONECT   14   13   15   63
CONECT   15    8   14   22
CONECT   16    7
CONECT   17    1   29   84
CONECT   18    2
CONECT   19    5   22   26
CONECT   20   10
CONECT   21   13   69   92
CONECT   22   15   19   66
CONECT   23    6   24   25
CONECT   24   23   26   27
CONECT   25   23   28   29
CONECT   26   24   19   30
CONECT   27   24   31   32
CONECT   28   25   32   33
CONECT   29   17   25   83
CONECT   30   26   34   70   96
CONECT   31   27   34   35
CONECT   32   28   27   36
CONECT   33   28   37   38
CONECT   34   30   31   42
CONECT   35   31   45   82
CONECT   36   32   39   82
CONECT   37   33
CONECT   38   33   39   40
CONECT   39   38   36   41
CONECT   40   38
CONECT   41   39
CONECT   42   34   43   44
CONECT   43   42   45   46
CONECT   44   42   47   74
CONECT   45   35   43   48
CONECT   46   43   49   50
CONECT   47   44   50   51
CONECT   48   45   52   53
CONECT   49   46   52   54
CONECT   50   46   47   55
CONECT   51   47   56   57
CONECT   52   48   49   58
CONECT   53   48   86   93
CONECT   54   49   60   89
CONECT   55   50   59   60
CONECT   56   51   71   79
CONECT   57   51   59   61
CONECT   58   52
CONECT   59   55   57   62
CONECT   60   54   55   88
CONECT   61   57   85   87
CONECT   62   59
CONECT   63   14   64   65
CONECT   64   63   66   67
CONECT   65   63   68   69
CONECT   66   22   64   70
CONECT   67   64   71   72
CONECT   68   65   72   73
CONECT   69   65   21   91
CONECT   70   30   66   74
CONECT   71   56   67   74
CONECT   72   67   68   75
CONECT   73   68   76   77
CONECT   74   70   44   71
CONECT   75   72   78   79
CONECT   76   73
CONECT   77   73   78   80
CONECT   78   75   77   81
CONECT   79   56   75   85
CONECT   80   77
CONECT   81   78
CONECT   82   35   36   86
CONECT   83   29
CONECT   84   17
CONECT   85   61   79   90
CONECT   86   53   82   94
CONECT   87   61
CONECT   88   60
CONECT   89   54
CONECT   90   85
CONECT   91   69
CONECT   92   21
CONECT   93   53
CONECT   94   86
CONECT   95   96   97   99
CONECT   96   95   30   98   99
CONECT   97   95   99
CONECT   98   96   99
CONECT   99   95   97   96   98
