# Supplementary material for: Experimental and theoretical evidence for unprecedented strong interactions of gold atoms with boron on boron/sulfur-doped carbon surfaces
Source: Nanoscale Adv. 2023 Dec 11;6(7):1837–46. doi: 10.1039/d3na00956d (PMC10964758; doi:10.1039/d3na00956d)
Supplement: NA-006-D3NA00956D-s002 [file NA-006-D3NA00956D-s002.zip › suppl_files/sadler-eels-svd.ipynb]

# %% [markdown]
# Sadler EM19373-2

[Loading raw data](#raw) <br>
[Removing spikes and aligning to ZLP](#align) <br>
[Principle Component Analysis](#pca)

# %% [code]
%matplotlib notebook 
import matplotlib.pyplot as plt
import hyperspy.api as hs
hs.set_log_level('ERROR')
import numpy as np
import os

from IPython.display import HTML, display

import warnings
warnings.simplefilter(action='ignore', category=FutureWarning)
plt.rcParams.update({'figure.max_open_warning': 0})
warnings.filterwarnings("ignore")
#def hide_code():
display(HTML('''<script>
code_show=true; 
function code_toggle() {
 if (code_show){
 $('div.input').hide();
 } else {
 $('div.input').show();
 }
 code_show = !code_show
} 
$( document ).ready(code_toggle);
</script>
<form action="javascript:code_toggle()"><input type="submit" value="Click here to toggle on/off the raw code."></form>'''))

#hide_code()


# %% [markdown]
<a id='raw'></a>
# Loading raw data

# %% [code]
os.chdir(r'/dls/science/groups/e02/Mohsen/Sadler_data/em19373-2/GATAN/A6/Y/SI data (18)/')

# %% [code]
# #load from saved hspy versions
# eels_core = hs.load('eels_core.hspy')
# eels_low = hs.load('eels_low.hspy')

# %% [code]
#######To load the raw data
eels_core = hs.load('EELS Spectrum Image (high-loss).dm4')
eels_low = hs.load('EELS Spectrum Image (low-loss).dm4')

# %% [code]
eels_core.sum().plot()
eels_low.sum().plot()

# %% [code]
eels_core.axes_manager

# %% [markdown]
<a id='align'></a>
# Removing spikes and aligning to ZLP

# %% [code]
#Spike removal 
eels_low.isig[2.7:].spikes_removal_tool()

# %% [code]
eels_core.spikes_removal_tool()

# %% [code]
#Aligning the data wrt the zero-loss peak
eels_low.align_zero_loss_peak(calibrate = True,print_stats = True, also_align=[eels_core])

# %% [code]
#After aligning  / spike removal
eels_core.save('eels_core')
eels_low.save('eels_low')

# %% [code]
###### Skip to here if loading pre-processed data

# %% [code]
eels_core.axes_manager

# %% [code]
#Interactive sum spectrum over image roi
eels_core.plot()
rec_roi = hs.roi.RectangularROI(left = 1., right = 1.5, top = 1.9, bottom= 2.0)
roi_reg = rec_roi.interactive(eels_core)
roi_reg_sum = hs.interactive(roi_reg.sum, event= roi_reg.axes_manager.events.any_axis_changed)
roi_reg_sum.plot()

# %% [markdown]
<a id='pca'></a>
# Principal component analysis

# %% [code]
eels_core.plot()

# %% [code]
eels_core.decomposition()

# %% [code]
eels_core.learning_results.summary()

# %% [code]
eels_core.plot_explained_variance_ratio()

# %% [code]
eels_core.decomposition(algorithm= 'RPCA_GoDec', output_dimension= 4)

# %% [code]
eels_core.plot_decomposition_results()

# %% [code]
#To avoid nmf error due to negative values
eels_core_pos = hs.signals.EELSSpectrum(eels_core.data.clip(min=0))

# %% [code]
eels_core_pos.decomposition(True, algorithm= 'nmf', output_dimension= 7)

# %% [code]
eels_core_pos.axes_manager = eels_core.axes_manager

# %% [code]
eels_core_pos.axes_manager

# %% [code]
eels_core.axes_manager

# %% [code]
eels_core_pos.plot_decomposition_results()
#Issue with the edge of a detector quadrant

# %% [code]
results_l = eels_core_pos.get_decomposition_loadings()
results_f = eels_core_pos.get_decomposition_factors()

# %% [code]
from matplotlib import pyplot as plt

# %% [code]
hs.plot.plot_images(results_l, cmap = 'jet', per_row=4, suptitle='NMF Decompostion Loadings', axes_decor='off', 
                   label=['Component {}'.format(i) for i in range(results_l.data.shape[0])])
plt.savefig('/dls/science/groups/e02/Mohsen/Sadler_data/em19373-2/GATAN/A6/Y/SI data (18)/eels_nmf_loadings.png', dpi = 300)

# %% [code]
hs.plot.plot_spectra(results_f, style='cascade')

plt.axvline(284, c='C1', ls=':', lw=0.5)
plt.text(x=284, y=0.50, s='C-K$_\\alpha$', color='C1')
plt.axvline(188, c='C3', ls=':', lw=0.5)
plt.text(x=180, y=3.37, s='B-K$_\\alpha$', color='C3')
plt.savefig('/dls/science/groups/e02/Mohsen/Sadler_data/em19373-2/GATAN/A6/Y/SI data (18)/eels_nmf_factors.png', dpi = 300)

# %% [code]
eels_core_pos.save('eels_core_pos')

# %% [code]
eels_core_pos.sum().plot()

# %% [code]
